# Supplementary material for: Genome-wide identification of terpenoid synthase family genes in Gossypium hirsutum and functional dissection of its subfamily cadinene synthase A in gossypol synthesis
Source: Front Plant Sci. 2023 Apr 26;14:1162237. doi: 10.3389/fpls.2023.1162237 (PMC10169749; doi:10.3389/fpls.2023.1162237)
Supplement: Supplementary file 2 [file Table_1.xlsx]

## Sheet: Table S1
Table S1 Primers used in this experiment
Primer Name	Sequence	Experiment
GhTPS67-F	gtgagtaaggttaccgaattcATTTTCCTTCCATCTCCAAC	Virus-induced gene silencing
GhTPS67-R	cgtgagctcggtaccggatccTCTTTCAAAATGGTAACTCAC	Virus-induced gene silencing
GhTPS64-F	gtgagtaaggttaccgaattcGACATTTTCCTCTCTTCTCC	Virus-induced gene silencing
GhTPS64-R	cgtgagctcggtaccggatccCTCTTTCTCGAAATGGTAAG	Virus-induced gene silencing
GhTPS36-F	gtgagtaaggttaccgaattcGATATCTTCCTCAATTGCCC	Virus-induced gene silencing
GhTPS36-R	cgtgagctcggtaccggatccCTCTTCCTCAAAATGGTAATACAC	Virus-induced gene silencing
GhTPS67△-R	GAGAAGAGAGGAAAATGTCTCTTTCAAAATGGTAACTCAC	Virus-induced gene silencing
GhTPS64△-F	GTGAGTTACCATTTTGAAAGAGACATTTTCCTCTCTTCTC	Virus-induced gene silencing
GhTPS64△-R	GGGCAATTGAGGAAGATATCCTCTTTCTCGAAATGGTAAG	Virus-induced gene silencing
GhTPS36△-F	CTTACCATTTCGAGAAAGAGGATATCTTCCTCAATTGCCC	Virus-induced gene silencing
GhTPS3-F	AGAAGTTAGGCGGAAGCTTGTGG	qRT-PCR
GhTPS3-R	ACACCCAACCTTTGGACTGCAT	qRT-PCR
GhTPS36-F	GCATGGCTTCAATGTTTCATGTGC	qRT-PCR
GhTPS36-R	CCCATGCACCCGCATATACGAA	qRT-PCR
GhTPS27-F	CAGTCAAACGCTTGGGTGTAGC	qRT-PCR
GhTPS27-R	CGTAGCAAACGAAATCGAACAGCA	qRT-PCR
GhTPS29-F	CTTGCCAAGGTTGGAGGCTAGG	qRT-PCR
GhTPS29-R	TGCTTAGCTGTTCCCTGTGTGA	qRT-PCR
GhTPS30-F	TGCTACATGAGAGAACGTGCGG	qRT-PCR
GhTPS30-R	TCGTGTAAGAACCGACCCTGGA	qRT-PCR
GhTPS63-F	TTGGCAGAAACTACGGTGGACT	qRT-PCR
GhTPS63-R	AGCAACCAACCTTGGTAAGCTCT	qRT-PCR
GhTPS64-F	TGGTGGAAAGGTTTAGATGTTGCG	qRT-PCR
GhTPS64-R	CTAGCAATGGCGTAATGGGGCT	qRT-PCR
GhTPS65-F	TGAGCCTCAATACTCTCTCGCCA	qRT-PCR
GhTPS65-R	TCTTCCAATGTGCCATATGCGTC	qRT-PCR
GhTPS66-F	TGGTGACGTGAAAAGCATGCTAGA	qRT-PCR
GhTPS66-R	CTTGCGAAGGGGTCGCTTTAGA	qRT-PCR
GhTPS69-F	AGGGATTGGGTGTCCCTTGTGT	qRT-PCR
GhTPS69-R	TGAGTGGTGGTGAAACCAAGAGC	qRT-PCR
GhTPS68-F	AGGAAGAGCTAAGCAAGATCTCAAGG	qRT-PCR
GhTPS68-R	TGATGCCATGACGAATGTTTTTGC	qRT-PCR
GhTPS67-F	TGGAAGATTTTGTGACGCCTGAGA	qRT-PCR
GhTPS67-R	AGCATTCAACAGCCCTCTTGTG	qRT-PCR
Gossypium hirsutum histone 3Forward Primer	TCAAGACTGATTTGCGTTTCCA	qRT-PCR
Gossypium hirsutum histone 3Reverse Primer	GCGCAAAGGTTGGTGTCTTC	qRT-PCR

## Sheet: Table S2
Table S2 Phylogeneticy tree sequence statistics
Species	The number of TPS gene	The number of TPS gene with filtration
S.recurvum	3	3
S.moellendorffii	10	10
P.asperata	23	23
O.sativa	43	30
Z.mays	37	28
T.cacao	36	27
P.trichocarpa	40	30
A.thaliana	33	33
G.raimondii	60	45
G.arboreum	65	51
G.barbadense	87	74
G. hirsutum	91	76
sum	528	430

## Sheet: Table S3
Table S3 Data related to collinearity analysis
		Sum	a	b	c	e/f	g
G.arboreum	all	51	30	15	2	3	1
	collineation	22	10	6	2	2	1
G.raimondii	all	45	26	13	2	3	1
	collineation	20	8	6	2	2	1
G. hirsutum	all	76	41	23	4	6	2
	collineation	38	15	13	4	4	2

## Sheet: Table S4
Table S4 The dN/dS ratios of all duplicate gene pairs
Seq_1	Seq_2	dN	dS	dN/dS	cN	cS	pN	pS
Gh_A01G073100.1	Gh_A11G316500.1	0.222877	0.721882	0.308745	244.083	166.917	0.192812	0.46355
Gh_A01G073100.1	Gh_D01G069100.1	0.0266085	0.0641791	0.414598	33	22	0.0261421	0.0615098
Gh_A01G073100.1	Gh_D11G317900.1	0.226039	0.733654	0.3081	247.75	168.25	0.195156	0.468011
Gh_A01G103300.1	Gh_D01G098700.1	0.00941667	0.0352086	0.267454	17	18	0.0093578	0.0343949
Gh_A01G225600.1	Gh_D01G221400.1	0.00970762	0.0485831	0.199815	12.5	17.5	0.00964506	0.047043
Gh_A04G026100.1	Gh_D05G376200.1	0.032981	0.0487277	0.676842	42	17	0.0322663	0.0471785
Gh_A04G026700.1	Gh_D05G375500.1	0.00853991	0.114733	0.0744332	11	39	0.00849148	0.106388
Gh_A04G026800.1	Gh_D05G375100.1	0.0756461	0.297703	0.254099	93.3333	89.6667	0.0719563	0.245718
Gh_A04G053100.1	Gh_D05G344800.1	0.0719088	0.17858	0.40267	84.5	53.5	0.0685691	0.158911
Gh_A04G127900.1	Gh_D04G168000.1	0.0199408	0.0481727	0.413943	27.5	18.5	0.019678	0.0466583
Gh_A05G148200.1	Gh_D05G163800.1	0.0305598	0.0599884	0.509429	49.5	27.5	0.0299456	0.057652
Gh_A05G279200.1	Gh_D05G292400.1	0.0183911	0.0421459	0.436368	23	15	0.0181675	0.0409836
Gh_A08G074500.1	Gh_A11G131000.1	0.123477	0.514557	0.239969	216.417	202.583	0.113849	0.372339
Gh_A08G074500.1	Gh_D08G069500.1	0.0438211	0.0736697	0.594832	79.9167	37.0833	0.0425655	0.0701671
Gh_A08G074500.1	Gh_D11G131300.1	0.118995	0.516514	0.23038	208.25	201.75	0.110035	0.373323
Gh_A09G009100.1	Gh_D09G008300.1	0.0580723	0.0856884	0.677714	67.5833	27.4167	0.0558809	0.0809746
Gh_A09G037700.1	Gh_D09G035200.1	0.145737	0.302195	0.482261	116.833	61.1667	0.132452	0.248729
Gh_A09G038000.1	Gh_D09G035500.1	0.0290204	0.0874251	0.331946	37.3333	29.6667	0.0284661	0.082522
Gh_A10G008500.1	Gh_D10G018300.1	0.0311733	0.0184228	1.69211	31	5	0.0305344	0.0181984
Gh_A10G008900.1	Gh_D10G018800.1	0.0303952	0.0379228	0.801502	41	14	0.0297875	0.03698
Gh_A11G131000.1	Gh_D08G069500.1	0.156312	0.58903	0.265372	268.333	221.667	0.141098	0.408038
Gh_A11G131000.1	Gh_D11G131300.1	0.0105455	0.0332721	0.316946	20	18	0.0104717	0.0325448
Gh_A11G282500.1	Gh_D11G282300.1	0.0889994	0.10772	0.826212	61.4167	19.5833	0.0839217	0.100342
Gh_A11G315500.1	Gh_D11G315800.1	0.0217166	0.0705245	0.307929	24.5	21.5	0.0214052	0.0673102
Gh_A11G315600.1	Gh_D11G316000.1	0.161672	0.509817	0.317119	120.917	83.0833	0.145434	0.369944
Gh_A11G315800.1	Gh_D11G316300.1	0.13323	0.257218	0.517964	42.9167	22.0833	0.122067	0.217749
Gh_A11G316100.1	Gh_D01G069100.1	0.216804	0.733892	0.295417	229.75	163.25	0.188281	0.4681
Gh_A11G316100.1	Gh_D11G317500.1	0.0726183	0.0961048	0.755616	77	29	0.0692135	0.0902022
Gh_A11G316400.1	Gh_D11G317700.1	0.0214252	0.0467806	0.457995	8	5	0.0211221	0.0453515
Gh_A13G140400.1	Gh_D13G141600.1	0.125383	0.150071	0.835492	56.5	17.5	0.115463	0.13601
Gh_A13G161700.1	Gh_D13G163600.1	0.0175903	0.0823216	0.213678	22.1667	27.8333	0.0173856	0.0779645
Gh_D01G069100.1	Gh_D11G317900.1	0.232345	0.749734	0.309904	251.417	168.583	0.199801	0.473993
Gh_D08G069500.1	Gh_D11G131300.1	0.139334	0.567899	0.24535	236.417	210.583	0.127157	0.398266

## Sheet: Table S5
Table S5 Gene classification of TPS-a subfamily
Gene ID	taxonomy
Gbar_D05G037790	CDN	dicotyledoneae	TPS-a
Gh_D05G375900	CDN	dicotyledoneae	TPS-a
Gorai.009G428500	CDN	dicotyledoneae	TPS-a
Gbar_D05G037740	CDN	dicotyledoneae	TPS-a
Gh_D05G375500	CDN	dicotyledoneae	TPS-a
Gorai.009G428200	CDN	dicotyledoneae	TPS-a
Gbar_A04G002110	CDN	dicotyledoneae	TPS-a
Gh_A04G026700	CDN	dicotyledoneae	TPS-a
evm.model.Ga05G3984	CDN	dicotyledoneae	TPS-a
Gbar_D05G037780	CDN	dicotyledoneae	TPS-a
Gh_D05G375800	CDN	dicotyledoneae	TPS-a
Gorai.009G428300	CDN	dicotyledoneae	TPS-a
evm.model.Ga05G4056	CDN	dicotyledoneae	TPS-a
Gbar_A04G002140	CDN	dicotyledoneae	TPS-a
Gh_A04G026800	CDN	dicotyledoneae	TPS-a
Gbar_D05G037750	CDN	dicotyledoneae	TPS-a
Gh_D05G375600	CDN	dicotyledoneae	TPS-a
Gorai.009G428400	CDN	dicotyledoneae	TPS-a
evm.model.Ga05G4058	CDN	dicotyledoneae	TPS-a
Gbar_A04G002150	CDN	dicotyledoneae	TPS-a
Gh_A04G026900	CDN	dicotyledoneae	TPS-a
Gorai.009G428600	CDN	dicotyledoneae	TPS-a
Gbar_A04G002090	CDN	dicotyledoneae	TPS-a
Gh_A04G026500	CDN	dicotyledoneae	TPS-a
evm.model.Ga05G4037	CDN	dicotyledoneae	TPS-a
Gh_A04G026300	CDN	dicotyledoneae	TPS-a
Gbar_A04G002060	CDN	dicotyledoneae	TPS-a
Gh_A04G026100	CDN	dicotyledoneae	TPS-a
evm.model.Ga05G4053	CDN	dicotyledoneae	TPS-a
Gbar_D05G037830	CDN	dicotyledoneae	TPS-a
Gorai.009G427900	CDN	dicotyledoneae	TPS-a
Gorai.009G428000	CDN	dicotyledoneae	TPS-a
Gbar_D05G037810	CDN	dicotyledoneae	TPS-a
Gh_D05G376200	CDN	dicotyledoneae	TPS-a
Gorai.009G428700	CDN	dicotyledoneae	TPS-a
Gh_D05G375100	CDN	dicotyledoneae	TPS-a
Gbar_A01G019870	CDN	dicotyledoneae	TPS-a
Gh_A01G225600	CDN	dicotyledoneae	TPS-a
evm.model.Ga02G1510	CDN	dicotyledoneae	TPS-a
Gorai.002G234600	CDN	dicotyledoneae	TPS-a
Gbar_D01G021000	CDN	dicotyledoneae	TPS-a
Gh_D01G221400	CDN	dicotyledoneae	TPS-a
evm.model.Ga02G1512	CDN	dicotyledoneae	TPS-a
Gh_A01G225900	CDN	dicotyledoneae	TPS-a
evm.model.Ga02G1511	CDN	dicotyledoneae	TPS-a
Gbar_A01G019880	CDN	dicotyledoneae	TPS-a
Gh_A01G225700	CDN	dicotyledoneae	TPS-a
Thecc1EG031137t1	CDN	dicotyledoneae	TPS-a
Thecc1EG031140t1	CDN	dicotyledoneae	TPS-a
Thecc1EG031141t1	CDN	dicotyledoneae	TPS-a
Thecc1EG031106t1	CDN	dicotyledoneae	TPS-a
Gbar_D13G015490	CDN	dicotyledoneae	TPS-a
Gbar_D13G015510	CDN	dicotyledoneae	TPS-a
Gh_D13G163600	CDN	dicotyledoneae	TPS-a
Gh_D13G163700	CDN	dicotyledoneae	TPS-a
Gorai.013G164900	CDN	dicotyledoneae	TPS-a
Gh_A13G161800	CDN	dicotyledoneae	TPS-a
Gbar_A13G015790	CDN	dicotyledoneae	TPS-a
Gbar_A13G015800	CDN	dicotyledoneae	TPS-a
Gh_A13G161700	CDN	dicotyledoneae	TPS-a
evm.model.Ga13G1775	CDN	dicotyledoneae	TPS-a
evm.model.Ga13G1777	CDN	dicotyledoneae	TPS-a
evm.model.Ga13G1778	CDN	dicotyledoneae	TPS-a
evm.model.Ga13G1836	CDN	dicotyledoneae	TPS-a
Gbar_D11G030470	CDN	dicotyledoneae	TPS-a
Gh_D11G316300	CDN	dicotyledoneae	TPS-a
Gorai.007G315500	CDN	dicotyledoneae	TPS-a
Gbar_D11G030510	CDN	dicotyledoneae	TPS-a
Gh_D11G316800	CDN	dicotyledoneae	TPS-a
evm.model.Ga11G0587	CDN	dicotyledoneae	TPS-a
Gbar_A11G030050	CDN	dicotyledoneae	TPS-a
Gh_A11G316000	CDN	dicotyledoneae	TPS-a
evm.model.Ga14G2287	CDN	dicotyledoneae	TPS-a
evm.model.Ga14G2693	CDN	dicotyledoneae	TPS-a
Gbar_A11G030040	CDN	dicotyledoneae	TPS-a
evm.model.Ga14G2282	CDN	dicotyledoneae	TPS-a
evm.model.Ga11G1048	CDN	dicotyledoneae	TPS-a
Gbar_A11G026530	CDN	dicotyledoneae	TPS-a
Gh_A11G282500	CDN	dicotyledoneae	TPS-a
Gbar_A11G030030	CDN	dicotyledoneae	TPS-a
Gorai.007G315100	CDN	dicotyledoneae	TPS-a
evm.model.Ga11G0694	CDN	dicotyledoneae	TPS-a
evm.model.Ga11G0697	CDN	dicotyledoneae	TPS-a
Gh_A11G315500	CDN	dicotyledoneae	TPS-a
Gbar_D11G030430	CDN	dicotyledoneae	TPS-a
Gh_D11G315800	CDN	dicotyledoneae	TPS-a
Gbar_D11G030450	CDN	dicotyledoneae	TPS-a
Gh_D11G316000	CDN	dicotyledoneae	TPS-a
Gorai.007G314900	CDN	dicotyledoneae	TPS-a
Gorai.007G315300	CDN	dicotyledoneae	TPS-a
Gbar_D11G030460	CDN	dicotyledoneae	TPS-a
Thecc1EG023774t1	CDN	dicotyledoneae	TPS-a
Thecc1EG031142t1	CDN	dicotyledoneae	TPS-a
Gbar_D01G006710	CDN	dicotyledoneae	TPS-a
Gh_D01G069100	CDN	dicotyledoneae	TPS-a
Gorai.002G080500	CDN	dicotyledoneae	TPS-a
Gorai.002G080300	CDN	dicotyledoneae	TPS-a
evm.model.Ga01G0779	CDN	dicotyledoneae	TPS-a
Gh_A01G073100	CDN	dicotyledoneae	TPS-a
Thecc1EG031143t1	CDN	dicotyledoneae	TPS-a
Thecc1EG031108t1	CDN	dicotyledoneae	TPS-a
Gbar_D11G030500	CDN	dicotyledoneae	TPS-a
Gh_D11G316700	CDN	dicotyledoneae	TPS-a
Gorai.007G315900	CDN	dicotyledoneae	TPS-a
evm.model.Ga14G2298	CDN	dicotyledoneae	TPS-a
evm.model.Ga14G2300	CDN	dicotyledoneae	TPS-a
Gbar_A11G030080	CDN	dicotyledoneae	TPS-a
Gorai.007G316500	CDN	dicotyledoneae	TPS-a
Gh_A11G316500	CDN	dicotyledoneae	TPS-a
evm.model.Ga11G0663	CDN	dicotyledoneae	TPS-a
Gbar_D11G030590	CDN	dicotyledoneae	TPS-a
Gh_D11G317500	CDN	dicotyledoneae	TPS-a
Gorai.007G316700	CDN	dicotyledoneae	TPS-a
evm.model.Ga14G2694	CDN	dicotyledoneae	TPS-a
evm.model.Ga11G0425	CDN	dicotyledoneae	TPS-a
Gh_A11G316100	CDN	dicotyledoneae	TPS-a
Gbar_D11G030600	CDN	dicotyledoneae	TPS-a
Gh_D11G317700	CDN	dicotyledoneae	TPS-a
Gorai.007G316200	CDN	dicotyledoneae	TPS-a
Gorai.007G316800	CDN	dicotyledoneae	TPS-a
Gbar_D11G030620	CDN	dicotyledoneae	TPS-a
Gh_D11G317900	CDN	dicotyledoneae	TPS-a
Potri.015G085500.p	CDN	dicotyledoneae	TPS-a
Thecc1EG031134t1	CDN	dicotyledoneae	TPS-a
Potri.011G142800.p	CDN	dicotyledoneae	TPS-a
Potri.005G095500.p	CDN	dicotyledoneae	TPS-a
LOC_Os03g31430	-	monocotyledons	TPS-a
Zm00001d029523_P001	-	monocotyledons	TPS-a
Zm00001d024478_P001	-	monocotyledons	TPS-a
Zm00001d024481_P001	-	monocotyledons	TPS-a
Zm00001d024477_P001	-	monocotyledons	TPS-a
LOC_Os08g07080	-	monocotyledons	TPS-a
LOC_Os01g23530	-	monocotyledons	TPS-a
Zm00001d024207_P001	-	monocotyledons	TPS-a
Zm00001d024210_P001	-	monocotyledons	TPS-a
Zm00001d024211_P001	-	monocotyledons	TPS-a
Zm00001d035682_P001	-	monocotyledons	TPS-a
Zm00001d037092_P001	-	monocotyledons	TPS-a
Zm00001d045054_P001	-	monocotyledons	TPS-a
LOC_Os08g04500	-	monocotyledons	TPS-a
LOC_Os03g24690	-	monocotyledons	TPS-a
LOC_Os03g24640	-	monocotyledons	TPS-a
LOC_Os03g24680	-	monocotyledons	TPS-a
Zm00001d004484_P001	-	monocotyledons	TPS-a
Zm00001d004509_P001	-	monocotyledons	TPS-a
LOC_Os03g22634	-	monocotyledons	TPS-a
Zm00001d032230_P001	-	monocotyledons	TPS-a
Zm00001d029195_P001	-	monocotyledons	TPS-a
LOC_Os07g11790	-	monocotyledons	TPS-a
LOC_Os01g42610	-	monocotyledons	TPS-a
Zm00001d029139_P001	-	monocotyledons	TPS-a
LOC_Os04g27070	-	monocotyledons	TPS-a
LOC_Os04g26960	-	monocotyledons	TPS-a
LOC_Os04g27540	-	monocotyledons	TPS-a
LOC_Os04g27790	-	monocotyledons	TPS-a
LOC_Os04g27720	-	monocotyledons	TPS-a
LOC_Os04g27400	-	monocotyledons	TPS-a
LOC_Os04g27190	-	monocotyledons	TPS-a
LOC_Os04g27340	-	monocotyledons	TPS-a
AT1G66020	-	dicotyledoneae	TPS-a
AT4G20200	-	dicotyledoneae	TPS-a
AT4G20230	-	dicotyledoneae	TPS-a
AT3G29190	-	dicotyledoneae	TPS-a
AT4G20210	-	dicotyledoneae	TPS-a
AT3G29110	-	dicotyledoneae	TPS-a
AT1G48820	-	dicotyledoneae	TPS-a
AT1G48800	-	dicotyledoneae	TPS-a
AT2G23230	-	dicotyledoneae	TPS-a
AT4G15870	-	dicotyledoneae	TPS-a
AT5G44630	-	dicotyledoneae	TPS-a
AT4G13300	-	dicotyledoneae	TPS-a
AT4G13280	-	dicotyledoneae	TPS-a
AT3G14540	-	dicotyledoneae	TPS-a
AT3G14520	-	dicotyledoneae	TPS-a
AT1G31950	-	dicotyledoneae	TPS-a
AT1G33750	-	dicotyledoneae	TPS-a
AT3G29410	-	dicotyledoneae	TPS-a
AT3G32030	-	dicotyledoneae	TPS-a
AT3G14490	-	dicotyledoneae	TPS-a
AT1G70080	-	dicotyledoneae	TPS-a
AT5G48110	-	dicotyledoneae	TPS-a
AT5G23960	-	dicotyledoneae	TPS-a
Gbar_D01G009210	-	dicotyledoneae	TPS-a
Gorai.002G106500	-	dicotyledoneae	TPS-a
Thecc1EG046196t1	-	dicotyledoneae	TPS-a
Thecc1EG033537t1	-	dicotyledoneae	TPS-a
Potri.T001100.p	-	dicotyledoneae	TPS-a
Potri.019G023100.p	-	dicotyledoneae	TPS-a
Potri.019G000400.p	-	dicotyledoneae	TPS-a
Potri.019G016500.p	-	dicotyledoneae	TPS-a
Potri.019G016900.p	-	dicotyledoneae	TPS-a
Potri.019G045300.p	-	dicotyledoneae	TPS-a
Potri.019G045400.p	-	dicotyledoneae	TPS-a
Potri.019G045100.p	-	dicotyledoneae	TPS-a
Potri.007G074400.p	-	dicotyledoneae	TPS-a
Thecc1EG032807t1	-	dicotyledoneae	TPS-a
Gbar_D05G008310	-	dicotyledoneae	TPS-a
Gorai.009G084900	-	dicotyledoneae	TPS-a
evm.model.Ga05G0866	-	dicotyledoneae	TPS-a
Thecc1EG041391t1	-	dicotyledoneae	TPS-a
Gbar_A10G000640	-	dicotyledoneae	TPS-a
Gh_Contig01033 ERROPOS3049310+G004400	-	dicotyledoneae	TPS-a
evm.model.Ga10G3041	-	dicotyledoneae	TPS-a
Gorai.011G005600	-	dicotyledoneae	TPS-a
Gh_D10G005400	-	dicotyledoneae	TPS-a
Gorai.011G005900	-	dicotyledoneae	TPS-a
Gh_D10G005600	-	dicotyledoneae	TPS-a
Gbar_D10G000550	-	dicotyledoneae	TPS-a
evm.model.Ga10G3043	-	dicotyledoneae	TPS-a
Gorai.011G005500	-	dicotyledoneae	TPS-a
Gh_D10G005300	-	dicotyledoneae	TPS-a
Gbar_A10G000610	-	dicotyledoneae	TPS-a
Gh_Contig01033 ERROPOS3049310+G004900	-	dicotyledoneae	TPS-a
evm.model.Ga10G3045	-	dicotyledoneae	TPS-a
evm.model.Ga10G3042	-	dicotyledoneae	TPS-a
Gbar_A10G000630	-	dicotyledoneae	TPS-a
Gh_Contig01033 ERROPOS3049310+G004500	-	dicotyledoneae	TPS-a

## Sheet: Table S6
Table S6 Bioinformatic analysis of GhTPS gene family in G.hirsutum
	Gene Id	Number of amino acids	Molecular weight	Isoelectric point	Instability index	Average hydrophilicity	Subcellular localization	Chromosome position	Gene location		Gene strand	CDS length
GhTPS1	Gh_A01G073100	545	58.5122	5.92	41.17	-0.319	Chloroplast.	A01	10286511	10289246	-	1635
GhTPS2	Gh_A01G103300	780	59.9516	6.07	50.17	-0.252	Chloroplast.	A01	18156192	18162470	+	2340
GhTPS3	Gh_A01G225600	556	60.6367	5.06	40.61	-0.406	Chloroplast.	A01	111872920	111875125	-	1668
GhTPS4	Gh_A01G225700	556	61.5574	4.91	43.82	-0.362	Chloroplast.	A01	111895791	111897975	-	1668
GhTPS5	Gh_A01G225900	529	61.8235	5.05	46.22	-0.373	Chloroplast.	A01	111931212	111934629	-	1587
GhTPS6	Gh_A04G026100	554	62.1662	5.28	51.61	-0.427	Chloroplast.	A04	3756235	3759202	+	1662
GhTPS7	Gh_A04G026300	555	61.9271	5.5	49.98	-0.474	Chloroplast.	A04	3844868	3847866	+	1665
GhTPS8	Gh_A04G026500	554	61.9272	5.19	47.71	-0.41	Chloroplast.	A04	3881906	3884699	+	1662
GhTPS9	Gh_A04G026700	554	62.3572	5.36	47.42	-0.427	Chloroplast.	A04	4029212	4032186	+	1662
GhTPS10	Gh_A04G026800	554	62.4967	5.31	45.84	-0.425	Chloroplast.	A04	4088232	4091212	+	1662
GhTPS11	Gh_A04G026900	554	62.5939	5.38	48.49	-0.438	Chloroplast.	A04	4177571	4180227	+	1662
GhTPS12	Gh_A04G032900	547	63.5117	5.09	37.96	-0.431	Chloroplast.	A04	5528624	5538725	+	1641
GhTPS13	Gh_A04G053100	598	62.1808	5.66	42.67	-0.36	Chloroplast.	A04	10445904	10448438	+	1794
GhTPS14	Gh_A04G127900	604	62.3871	5.99	49.4	-0.266	Chloroplast.	A04	79177482	79180243	+	1812
GhTPS15	Gh_A05G148200	720	63.2825	5.35	43.1	-0.163	Chloroplast.	A05	15923747	15929068	+	2160
GhTPS16	Gh_A05G148300	849	62.8444	5.39	47.75	-0.254	Chloroplast.	A05	15973014	15978477	+	2547
GhTPS17	Gh_A05G279200	544	64.3557	5.05	38.66	-0.263	Chloroplast.	A05	36020815	36022947	+	1632
GhTPS18	Gh_A08G074500	825	63.7655	5.85	38.17	-0.336	Chloroplast.	A08	11683292	11689657	-	2475
GhTPS19	Gh_A09G009100	516	63.502	5.88	46.63	-0.248	Chloroplast.	A09	2084241	2094621	-	1548
GhTPS20	Gh_A09G037800	590	65.0289	5.59	36.16	-0.259	Chloroplast.	A09	10974226	10976621	-	1770
GhTPS21	Gh_A09G038000	707	64.3059	5.83	41.43	-0.277	Chloroplast.	A09	11404954	11425031	-	2121
GhTPS22	Gh_A09G038200	597	64.1989	5.52	41.68	-0.38	Chloroplast.	A09	11564906	11567303	-	1791
GhTPS23	Gh_A10G008900	585	64.1378	5.77	42.73	-0.278	Chloroplast.	A10	787998	791338	+	1755
GhTPS24	Gh_A10G240500	594	64.1589	5.3	41.01	-0.272	Chloroplast.	A10	113238729	113246462	+	1782
GhTPS25	Gh_A11G131000	821	64.4366	5.8	39.18	-0.305	Chloroplast.	A11	13414670	13422107	+	2463
GhTPS26	Gh_A11G282500	532	64.1176	5.63	45.54	-0.28	Chloroplast.	A11	103114559	103117483	-	1596
GhTPS27	Gh_A11G315500	519	64.1527	5.5	40.79	-0.285	Chloroplast.	A11	109757997	109761972	+	1557
GhTPS28	Gh_A11G316000	534	64.2677	5.43	41.42	-0.326	Chloroplast.	A11	109956594	109967357	+	1602
GhTPS29	Gh_A11G316100	532	64.1041	5.87	42.23	-0.324	Chloroplast.	A11	109996811	109999618	+	1596
GhTPS30	Gh_A11G316500	558	64.9088	5.39	40.82	-0.289	Chloroplast.	A11	110077361	110080888	+	1674
GhTPS31	Gh_A13G140400	538	64.1539	5.14	43.27	-0.344	Chloroplast.	A13	86550458	86554434	-	1614
GhTPS32	Gh_A13G161700	555	65.078	5.07	40.15	-0.409	Chloroplast.	A13	93406760	93409176	+	1665
GhTPS33	Gh_A13G161800	581	64.104	5.34	45.09	-0.397	Chloroplast.	A13	93477439	93479855	-	1743
GhTPS34	Gh_D01G069100	540	64.5494	5.78	41.13	-0.289	Chloroplast.	D01	8470473	8478165	-	1620
GhTPS35	Gh_D01G098700	780	64.6115	5.85	48.78	-0.248	Chloroplast.	D01	14046693	14051225	+	2340
GhTPS36	Gh_D01G221400	556	64.4793	4.94	43.24	-0.382	Chloroplast.	D01	61187935	61190135	-	1668
GhTPS37	Gh_D04G168000	599	65.0487	5.95	44.84	-0.236	Chloroplast.	D04	50587355	50592322	+	1797
GhTPS38	Gh_D05G163800	764	64.1603	5.16	44.9	-0.164	Chloroplast.	D05	14411585	14421647	+	2292
GhTPS39	Gh_D05G163900	847	64.5349	5.35	47.61	-0.234	Chloroplast.	D05	14441885	14447240	+	2541
GhTPS40	Gh_D05G292400	544	64.868	5.27	36.98	-0.273	Chloroplast.	D05	30038760	30040892	+	1632
GhTPS41	Gh_D05G344800	524	64.8853	5.2	38	-0.335	Chloroplast.	D05	54051692	54070273	-	1572
GhTPS42	Gh_D05G344900	597	65.4334	5.41	42.73	-0.345	Chloroplast.	D05	54131848	54134216	-	1791
GhTPS43	Gh_D05G368500	563	65.8963	5.76	36.12	-0.326	Chloroplast.	D05	58284852	58287197	-	1689
GhTPS44	Gh_D05G375100	554	65.6072	5.11	46.53	-0.301	Chloroplast.	D05	59744852	59747900	+	1662
GhTPS45	Gh_D05G375500	554	65.145	5.31	47.9	-0.455	Chloroplast.	D05	59830819	59833853	-	1662
GhTPS46	Gh_D05G375600	554	66.1246	5.27	46.9	-0.44	Chloroplast.	D05	59857624	59860475	-	1662
GhTPS47	Gh_D05G375800	554	67.3317	5.08	46.55	-0.449	Chloroplast.	D05	59895688	59898468	-	1662
GhTPS48	Gh_D05G375900	550	67.4831	5.36	48.46	-0.426	Chloroplast.	D05	59922642	59925418	-	1650
GhTPS49	Gh_D05G376200	555	67.7313	5.58	49.38	-0.481	Chloroplast.	D05	59999759	60002514	-	1665
GhTPS50	Gh_D08G069500	1027	67.284	6.65	44.84	-0.36	Chloroplast.	D08	9277834	9321030	-	3081
GhTPS51	Gh_D09G008300	595	68.5095	5.75	48.29	-0.456	Chloroplast.	D09	1939996	1944264	-	1785
GhTPS52	Gh_D09G035200	590	68.5907	5.52	38.28	-0.244	Chloroplast.	D09	9714539	9716944	-	1770
GhTPS53	Gh_D09G035400	593	68.4503	5.75	40.12	-0.271	Chloroplast.	D09	9832721	9835134	+	1779
GhTPS54	Gh_D09G035500	560	68.8086	4.97	40.17	-0.368	Chloroplast.	D09	9922705	9925405	-	1680
GhTPS55	Gh_D09G035700	597	69.414	5.72	42.35	-0.383	Chloroplast.	D09	9990898	9993304	-	1791
GhTPS56	Gh_D10G005300	568	69.6495	5.54	46.49	-0.294	Chloroplast.	D10	481873	485857	-	1704
GhTPS57	Gh_D10G005400	603	69.9377	5.68	44.04	-0.286	Chloroplast.	D10	491136	500312	-	1809
GhTPS58	Gh_D10G005600	587	69.7076	5.53	45.18	-0.278	Chloroplast.	D10	511603	520873	-	1761
GhTPS59	Gh_D10G018300	572	69.8528	5.29	44.65	-0.296	Chloroplast.	D10	1509254	1512428	+	1716
GhTPS60	Gh_D10G018800	586	68.7749	5.86	41.27	-0.319	Chloroplast.	D10	1564426	1567733	+	1758
GhTPS61	Gh_D11G131300	821	69.2511	5.8	37.37	-0.276	Chloroplast.	D11	12217823	12224856	+	2463
GhTPS62	Gh_D11G315800	532	69.8269	5.33	41.52	-0.246	Chloroplast.	D11	63423675	63432781	+	1596
GhTPS63	Gh_D11G316000	556	69.5867	5.39	38.88	-0.272	Chloroplast.	D11	63451758	63455577	+	1668
GhTPS64	Gh_D11G316300	559	69.3662	5.64	42.97	-0.34	Chloroplast.	D11	63512829	63516510	+	1677
GhTPS65	Gh_D11G316700	565	76.7009	5.67	42.17	-0.342	Chloroplast.	D11	63602391	63606311	-	1695
GhTPS66	Gh_D11G316800	554	81.3686	5.44	46.62	-0.314	Chloroplast.	D11	63615241	63620250	+	1662
GhTPS67	Gh_D11G317500	505	82.5014	6.43	39.98	-0.352	Chloroplast.	D11	63755439	63758723	+	1515
GhTPS68	Gh_D11G317700	556	87.3859	5.31	44.24	-0.284	Chloroplast.	D11	63800065	63803384	+	1668
GhTPS69	Gh_D11G317900	559	88.9615	5.53	43.98	-0.325	Chloroplast.	D11	63881918	63884870	+	1677
GhTPS70	Gh_D13G163600	545	89.0566	5.08	40.16	-0.395	Chloroplast.	D13	50082034	50084461	+	1635
GhTPS71	Gh_D13G163700	555	94.5827	5.25	39.18	-0.375	Chloroplast.	D13	50110723	50113151	-	1665
GhTPS72	Gh_Contig01219G000800	540	94.3715	5.51	38.3	-0.382	Chloroplast.	Gh_Contig01219	322714	328037	+	1620
GhTPS73	Gh_Contig01219G000900	659	95.0268	5.96	37.77	-0.269	Chloroplast.	Gh_Contig01219	339426	365972	-	1977
GhTPS74	Gh_Contig01033_ERROPOS3049310+G004400	549	96.2842	5.69	41.91	-0.382	Chloroplast.	Gh_Contig01033	267430	270356	+	1647
GhTPS75	Gh_Contig01033_ERROPOS3049310+G004500	602	96.8919	5.36	48.35	-0.282	Chloroplast.	Gh_Contig01033	277317	285974	+	1806
GhTPS76	Gh_Contig01033_ERROPOS3049310+G004900	604	117.352	5.22	47.13	-0.259	Chloroplast.	Gh_Contig01033	316910	325175	+	1812
